# Supplementary material for: Post-Anesthesia Care Unit Duration After Total Hip Arthroplasty Under Spinal Anesthesia in Routine Hospital Practice: A Comparison with Contemporary Arthroplasty Literature
Source: Med Sci (Basel). 2026 Jul 16;14(3):397. doi: 10.3390/medsci14030397 (PMC13413505; doi:10.3390/medsci14030397)
Supplement: Supplementary file 1 [file medsci-14-00397-s001.zip]

Archive with 2 entries (2 files):
- Supplementary Materials S1 and S2.pdf
- Supplementary_Material_S3 _STROBE_Checklist_THAPACU.pdf
